# Supplementary material for: Are Trace Elements Provided for Children on Long-Term Parenteral Nutrition Adequate to Meet Their Needs?
Source: Life (Basel). 2024 Dec 30;15(1):29. doi: 10.3390/life15010029 (PMC11766632; doi:10.3390/life15010029)
Supplement: Supplementary file 1 [file life-15-00029-s001.zip]

Archive with 1 entries (1 files):
- life-3372656-supplementary.xls
