# Supplementary material for: Are Trace Elements Provided for Children on Long-Term Parenteral Nutrition Adequate to Meet Their Needs?
Source: Life (Basel). 2024 Dec 30;15(1):29. doi: 10.3390/life15010029 (PMC11766632; doi:10.3390/life15010029)
Supplement: Supplementary file 1 [file life-15-00029-s001.zip › life-3372656-supplementary.xls]

## Sheet: Arkusz1
	Gender	date of start of parenteral nutrition	duration of parenteral nutrition [months]	date of sample collection	age at day of test [months]	Age at start of parenteral nutrition [months].	Serum Mn [ug/l]	Serum Cu [ug/l]	Serum Zn [ug/l]	Serum Se [ug/l]	Serum I [ug/l]	c-reactive protein[mg/l]	GGTP [U/L]	serum creatinine [mg/dl]	date of test	sample storage time [days]	sample storage time [months]
study group	male	2009-10-19	142	2021-08-20	143.567	1.333	2.42246	859.636	1027.01	87.7697	64.4015	2.1	77	0.51	2022-12-12	479	15
study group	female	2012-02-16	114	2021-08-27	118.667	2.666	3.36145	969.408	929.553	100.979	62.353	0.96	79	0.37	2022-12-12	472	15
study group	male	2020-07-15	14.75	2021-10-07	16.9333	1.966	2.72446	983.628	1089.3	82.9389	53.8725	1.18	8	0.38	2022-12-12	431	14
study group	male	2011-03-30	125	2021-08-26	161.533	34.8	2.66947	635.673	782.819	60.332	43.3678	1.69	22	0.45	2022-12-12	473	15
study group	male	2019-05-05	31	2021-12-01	31.6	0.233	3.21691	809.307	1275.2	82.5599	52.1313	2.02	47	0.38	2022-12-12	376	12
study group	male	2019-02-04	31	2021-09-14	33.9333	2.166	1.94974	722.539	1038.32	100.001	78.4316	0.81	11	0.43	2022-12-12	454	14
study group	male	2015-12-01	61	2021-01-21	62.9333	0.333	2.49404	851.44	1445.6	84.0361	55.3316	0.78	18	0.37	2022-12-12	690	22
study group	male	2020-05-24	21.73	2022-03-07	21.8667	0.133	2.57088	966.511	1107.71	85.1809	61.574	0.68	9	0.36	2022-12-12	280	9
study group	male	2018-05-24	48	2022-05-19	82.6	34.066	3.62205	968.324	1069.43	60.0139	66.2572	1.16	9	0.56	2022-12-12	207	6
study group	male	2013-02-20	55	2021-09-17	106.367	2	2.84462	685.863	952.704	60.7348	56.1802	3.08	9	0.52	2022-12-12	451	14
study group	female	2019-12-17	27.25	2022-03-29	30.0333	2.266	3.51068	950.558	1781.95	101.055	58.6548	1.12	22	0.41	2022-12-12	258	8
study group	male	2008-01-18	171	2022-02-18	171.7	0.2	1.85709	694.268	769.441	84.6427	64.8998	4.1	12	0.79	2022-12-12	297	9
study group	male	2016-11-01	65	2022-04-01	196.767	130.86	1.61785	283.584	678.263	41.0773	32.0993	2.6	11	0.74	2022-12-12	255	8
study group	male	2018-07-05	43	2021-12-29	44.5333	2.1	2.4152	862.367	1241.21	86.0546	66.775	0.12	60	0.53	2022-12-12	348	11
study group	female	2014-11-15	89	2022-04-01	89.9	0.1	2.21512	813.575	1664.55	95.6044	66.067	0.91	21	0.52	2022-12-12	255	8
study group	male	2019-04-29	29	2021-09-21	29.3333	0.133	1.8047	1399.65	1147.61	88.5215	59.5601	0.74	15	0.47	2022-12-12	447	14
study group	male	2013-03-10	109	2022-02-21	109.167	0.166	2.08625	1242.84	952.842	91.8263	51.0236	1.49	26	0.48	2022-12-12	294	9
study group	female	2018-09-01	36	2021-08-26	135.633	99.3	2.7809	860.568	715.865	66.1712	51.4567	2.5	20	0.42	2022-12-12	473	15
study group	female	2019-09-17	24.5	2021-09-27	24.8333	0.13	3.33265	805.552	1102.5	86.6898	57.5393	3.2	80	0.46	2022-12-12	441	14
study group	male	2006-01-13	189	2021-07-23	189.167	0.1666	4.38271	676.026	1172.12	73.5237	61.9331	0.17	25	0.53	2022-12-12	507	16
study group	male	2011-05-17	123	2021-08-26	131.333	6.2	3.67585	721.529	679.842	71.8654	55.9073	3.31	26	0.46	2022-12-12	473	15
study group	male	2010-02-13	139	2021-09-19	144.133	2.93	2.28037	838.607	569.861	61.1018	50.6149	2.09	38	0.51	2022-12-12	449	14
study group	male	2018-10-11	36	2021-09-08	36.1667	0.733	2.83968	1000.27	1171.09	80.4699	64.2575	0.97	20	0.51	2022-12-12	460	15
study group	male	2013-11-05	92	2021-06-10	92.6	0.133	2.15989	1069.43	1303.22	69.7417	54.9681	1.46	17	0.51	2022-12-12	550	18
study group	male	2014-04-07	91	2021-11-09	93.9333	1.5	2.78591	635.398	706.202	47.574	51.8979	2.54	13	0.41	2022-12-12	398	13
study group	male	2007-01-15	175	2021-06-18	175.767	0.166	2.40269	923.917	807.685	61.976	34.1995	2.31	31	0.78	2022-12-12	542	17
study group	female	2019-10-17	20.8	2021-07-01	20.9	0.13	4.52004	1876.53	710.408	69.4803	83.676	4.1	87	0.84	2022-12-12	529	17
study group	female	2019-03-02	36	2022-02-15	36.1667	0.13	2.06779	861.608	837.914	71.7374	61.1072	2.6	16	0.46	2022-12-12	300	9
study group	male	2019-06-16	27	2021-09-06	29.3333	2.233	2.40601	954.129	1066.73	74.0796	71.7191	0.36	7	0.36	2022-12-12	462	15
study group	male	2011-12-03	126	2022-04-15	126.3	0.1	2.58543	898.536	978.284	74.8566	51.6401	0.45	8	0.45	2022-12-12	241	7
study group	female	2019-10-18	22.5	2021-08-31	22.8667	0.1	3.25249	949.227	1086.11	86.5887	63.3123	1.26	30	0.3	2022-12-12	468	15
study group	female	2014-03-30	88	2021-06-18	88.0333	0.13	2.30124	941.009	1266.15	94.7641	101.727	3.2	47	0.56	2022-12-12	542	17
study group	male	2019-11-17	21	2021-08-20	65.5	44.1	2.03019	1158.47	1145.12	69.1934	59.5352	0.9	9	0.51	2022-12-12	479	15
study group	female	2008-04-20	161	2021-07-27	161.667	0.13	2.86466	601.041	449.165	63.6374	54.7755	2.15	31	0.28	2022-12-12	503	16
study group	female	2020-05-28	16	2021-09-06	17.6333	2.1	2.45417	970.209	1421.85	87.8473	67.0066	1.93	14	0.39	2022-12-12	462	15
study group	female	2016-11-06	54	2021-04-21	54.5	0.266	2.03155	1200.88	1144.13	76.9841	77.6064	4.1	13	0.53	2022-12-12	600	19
study group	male	2010-11-25	133	2021-11-12	133.6	0.1	2.13937	861.454	822.729	66.8937	39.7141	3.9	33	0.48	2022-12-12	395	13
study group	male	2014-05-08	86	2021-08-26	99.6333	10.73	2.45031	1385.21	1017.48	69.6194	66.3366	0.87	21	0.51	2022-12-12	473	15
study group	male	2007-03-22	175	2021-08-18	176.867	1.43	1.68298	669.529	683.682	63.471	16729.9	0.95	14	0.61	2022-12-12	481	15
study group	female	2006-02-05	191	2021-10-22	191.467	0.2	2.02436	763.45	721.881	72.9021	75.5933	3.7	17	0.63	2022-12-12	416	13
study group	male	2015-06-10	76	2021-09-16	76.4667	0.13	2.08316	834.812	999.87	77.8475	61.2313	1.18	24	0.49	2022-12-12	452	14
study group	male	2018-01-15	47.5	2021-11-30	47.6333	0.46	1.91422	912.443	1359.91	88.7064	48.4618	3.5	20	0.64	2022-12-12	377	12
study group	female	2007-11-13	165	2021-08-30	175.267	7.3	2.7691	1198.52	1081.11	67.8085	82.713	4.1	21	0.59	2022-12-12	469	15
study group	male	2007-02-25	174	2021-12-14	188.733	8.53	2.95436	1212	646.208	80.32	70.8495	0.4	33	0.73	2022-12-12	363	11
study group	female	2021-08-05	4.6	2021-12-22	7.4	2.76	2.79745	867.63	1250.13	84.6762	348.072	0.9	16	0.24	2022-12-12	355	11
study group	male	2019-01-05	41	2022-06-07	49.2333	7.6	7.27224	1103.92	1101.18	83.4934	56.5548	2.8	21	0.44	2022-12-12	188	6
study group	male	2004-09-17	202	2021-07-23	209.2	4.1	1.97341	866.77	846.278	80.1614	68.654	4.3	16	0.42	2022-12-12	507	16
study group	male	2014-04-04	90	2021-08-30	90.4333	0.26	2.93423	879.085	864.488	105.888	68.1515	1.38	18	0.45	2022-12-12	469	15
study group	male	2017-11-23	51	2022-02-01	51.2667	0.23	2.47576	1230.83	1000.03	93.4035	100.373	0.96	17	0.47	2022-12-12	314	10
study group	male	2013-12-15	95.5	2021-11-08	96.7333	0.56	3.07138	690.387	888.576	85.0598	59.2612	1.23	19	0.41	2022-12-12	399	13
study group	male	2017-12-23	45	2021-09-06	45.2333	0.13	3.13479	1272.47	1203.03	79.5668	59.3338	1.4	73	0.52	2022-12-12	462	15
study group	male	2013-09-06	96	2021-09-06	97.7333	0.33	2.31332	823.732	1527.2	69.8295	64.172	1.7	44	0.48	2022-12-12	462	15
study group	female	2006-05-25	184.5	2021-10-14	219.3	31.93	3.4823	915.994	591.795	80.1175	77.7937	0.73	37	0.74	2022-12-12	424	13
study group	male	2018-12-25	31.5	2021-07-30	31.6333	0.03	2.72027	651.077	809.061	61.7828	44.3501	4.2	36	0.63	2022-12-12	500	16
study group	female	2006-12-28	177	2021-07-30	177.8	0.2	6.19051	843.153	846.835	84.4902	66.0971	0.4	38	0.31	2022-12-12	500	16
study group	male	2014-06-25	86	2021-09-03	95.4333	7.866	1.51773	1392.28	793.308	57.2828	74.5651	0.9	34	0.68	2022-12-12	465	15
study group	male	2019-10-21	22.5	2021-09-07	74.2333	51.33	1.64371	1187.26	1089.13	75.0207	65.3148	3.45	11	0.35	2022-12-12	461	15
study group	female	2017-09-30	47.5	2021-09-13	49.9	1.73	2.55032	850.518	1316.03	97.9251	61.3654	2.6	18	0.62	2022-12-12	455	14
study group	male	2005-07-20	201	2022-02-07	201.8	0.266	4.59265	891.65	1095.68	64.0523	65.0826	0.7	72	0.58	2022-12-12	308	10
study group	female	2019-05-07	28	2021-09-17	30.1	1.3	2.95258	1002.21	985.681	75.8351	78.4133	2.89	23	0.38	2022-12-12	451	14
study group	female	2011-12-28	118	2021-10-05	124.6	5.633	2.02267	1162.42	1199.66	89.3133	52.146	3.4	22	0.54	2022-12-12	433	14
study group	male	2016-04-06	64	2021-08-17	194.5	129.2	4.0076	773.457	904.918	56.5236	49.6385	0.12	31	0.26	2022-12-12	482	15
study group	male	2016-09-22	63	2021-12-13	101	38	1.94268	754.95	932.945	101.655	54.2055	2.8	25	0.6	2022-12-12	364	11
study group	female	2010-10-08	151	2022-03-03	142	3.2	1.63851	947.455	713.897	70.4277	54.1571	2.2	19	0.57	2022-12-12	284	9
study group	male	2016-11-12	57	2021-07-26	57.4333	0.2	1.86388	834.993	1397.18	118.515	76.2038	3.4	69	0.65	2022-12-12	504	16
study group	female	2010-12-28	128	2021-08-23	134.033	4.333	3.30377	984.893	768.385	49.6348	51.7163	0.2	16	0.35	2022-12-12	476	15
study group	male	2009-01-23	152	2021-10-08	190.7	36	2.63437	949.617	613.11	52.7371	44.8626	0.94	45	0.49	2022-12-12	430	14
study group	male	2018-09-04	35	2021-08-19	85.6	49.6	2.31729	863.305	946.659	64.6875	66.4743	1.93	25	0.61	2022-12-12	480	15
study group	male	2019-08-20	23	2021-07-01	158.1	135.4	1.52666	1120.7	834.935	60.7327	52.2951	0.12	16	0.51	2022-12-12	529	17
study group	female	2012-12-28	106	2021-09-23	106.567	0.2	2.57342	962.094	700.682	67.1164	52.7219	3.4	37	0.68	2022-12-12	445	14
study group	female	2019-11-07	16	2021-03-07	19.3	3.1	2.28751	936.161	1166.84	95.3312	80.0744	0.58	13	0.39	2022-12-12	645	21
study group	male	2021-06-02	10	2022-04-14	15.6667	5.133	4.14202	1180.26	1233.82	75.5338	85.4035	0.71	13	0.18	2022-12-12	242	7
study group	female	2021-09-10	7	2022-04-14	7.27	0.066	1.6066	992.907	966.552	74.7622	84.4136	2.26	61	0.17	2022-12-12	242	7
study group	female	2019-10-30	30	2022-04-14	30	0.1	1.20934	827.557	1088.95	104.515	78.1953	3.5	10	0.18	2022-12-12	242	7
study group	female	2013-03-19	110	2022-04-13	110.5	0.1	0.910569	1241.44	668.338	77.3182	72.4203	1.98	8	0.24	2022-12-12	243	7
study group	female	2009-03-22	72	2022-04-13	165.03	6.033	1.16442	932.794	933.872	73.5623	63.8188	0.49	17	1.18	2022-12-12	243	7
study group	male	2007-07-26	179	2022-04-14	179.3	0.1	1.64143	868	605.887	63.1947	39.578	3.7	12	0.3	2022-12-12	242	7
study group	male	2020-04-02	24.5	2022-04-13	24.8	0.1	1.49062	948.51	802.299	52.3266	65.8754	2.5	55	0.28	2022-12-12	243	7
study group	male	2012-03-15	121	2022-04-13	207.93	73.066	1.61933	1020.89	1023.66	42.7326	69.2712	0.58	21	0.78	2022-12-12	243	7
study group	female	2014-09-12	92	2022-04-13	92.43	0.1	1.86484	944.618	1017.72	81.8646	84.4735	0.94	19	0.44	2022-12-12	243	7
study group	male	2021-05-02	11	2022-04-20	126.47	120	1.50293	1222.08	711.621	72.6877	58.5498	1.26	14	0.43	2022-12-12	236	7
study group	female	2017-11-07	53	2022-04-20	57.23	3.066	1.46736	861.49	1262.38	80.5489	45.3687	2.3	56	0.45	2022-12-12	236	7
study group	female	2007-04-13	182	2022-04-20	182.97	0.1	1.92603	860.064	846.493	59.9103	50.197	2.5	47	0.51	2022-12-12	236	7
control group	female			2021-10-06	8		2.64952	1278.02	558.585	57.7143	74.9129	3.6			2022-12-12	432	14
control group	male			2021-10-06	7		3.92578	925.739	674.269	70.8972	66.5863	2.8			2022-12-12	432	14
control group	male			2021-10-06	5		2.66339	1034.89	680.014	33.9626	129.556	0.18			2022-12-12	432	14
control group	male			2021-11-24	9		2.24269	1567.78	674.088	97.1912	83.1165	0.39			2022-12-12	383	12
control group	male			2021-11-10	2		2.99539	869.186	898.424	66.8599	116.952	0.43			2022-12-12	397	13
control group	female			2021-11-13	1		3.94268	718.848	783.837	51.2445	123.619	1.23			2022-12-12	394	12
control group	female			2021-11-10	1		4.82942	554.617	999.142	45.1749	98.4611	0.94			2022-12-12	397	13
control group	female			2021-11-10	4		13.8134	824.543	797.399	71.6564	80.9756	2.3			2022-12-12	397	13
control group	female			2021-11-17	9		3.62687	1325.96	882.403	55.5473	79.5497	1.67			2022-12-12	390	12
control group	male			2021-11-16	6		3.53956	1053.77	667.236	91.0337	81.6242	0.98			2022-12-12	391	12
control group	female			2021-11-20	1		9.22316	864.305	685.903	32.5377	108.91	0.82			2022-12-12	387	12
control group	male			2021-11-17	1		6.63333	327.088	479.997	25.488	83.7358	1.73			2022-12-12	390	12
control group	male			2021-11-22	12		7.3352	1224.21	956.715	73.6095	91.2769	1.22			2022-12-12	385	12
control group	male			2021-11-22	8		7.74165	2318.6	898.603	96.9079	95.0656	2.33			2022-12-12	385	12
control group	female			2021-11-20	8		2.94322	613.903	518.491	37.5908	113.175	2.07			2022-12-12	387	12
control group	female			2021-12-30	13		5.10288	1045.56	968.362	42.3935	72.0086	0.34			2022-12-12	347	11
control group	male			2021-12-05	22		3.96562	1152.85	1123.61	66.8864	50.9762	3.2			2022-12-12	372	12
control group	male			2021-12-29	15		3.56373	1003.99	798.199	50.5257	75.9	0.78			2022-12-12	348	11
control group	female			2021-11-12	19		3.67514	1572.7	622.736	45.3758	75.3225	0.12			2022-12-12	395	13
control group	male			2021-11-12	29		63.5513	1812.15	1938.51	67.5796	73.9583	2.56			2022-12-12	395	13
control group	male			2021-11-12	19		37.8975	1260.38	1450.79	83.2264	70.5425	0.97			2022-12-12	395	13
control group	male			2021-11-13	16		10.6403	1018.81	1126.03	67.3266	76.5058	0.86			2022-12-12	394	12
control group	female			2021-11-14	22		4.04988	723.12	612.994	66.1379	58.7663	1.84			2022-12-12	393	12
control group	male			2022-01-15	25		3.10537	946.459	689.907	33.978	67.8652	2.43			2022-12-12	331	10
control group	female			2022-01-15	25		2.98258	1071	860.318	86.6567	96.2309	2.98			2022-12-12	331	10
control group	male			2022-01-15	19		2.87859	1430.59	972.077	65.9396	72.8756	0.73			2022-12-12	331	10
control group	male			2022-01-15	13		6.45934	961.816	1302.19	61.1768	64.1145	0.32			2022-12-12	331	10
control group	female			2022-01-15	15		9.67462	1351.44	766.877	45.2679	73.8303	0.75			2022-12-12	331	10
control group	male			2022-01-15	19		4.60662	1406.94	743.672	52.7083	91.6587	3.4			2022-12-12	331	10
control group	female			2022-01-15	36		4.54859	1273.72	568.43	37.3809	72.7786	2.23			2022-12-12	331	10
control group	female			2022-01-18	13		7.56939	1305.16	834.533	72.4513	67.1607	0.91			2022-12-12	328	10
control group	female			2022-01-18	13		3.04957	1091.87	978.307	86.0779	94.0004	0.26			2022-12-12	328	10
control group	female			2022-01-19	19		3.378	1364.21	810.64	61.13	78.96	0.36			2022-12-12	327	10
control group	male			2022-01-20	36		2.62	1471.03	574.61	62.87	64.8	0.47			2022-12-12	326	10
control group	male			2022-01-20	36		2.19	1035.57	495.2	47.15	60.04	0.52			2022-12-12	326	10
control group	female			2022-01-20	32		1.89	1539.14	665.09	57.88	87.1	0.68			2022-12-12	326	10
control group	male			2022-01-20	48		3.56398	1452.27	767.884	54.0651	59.1131	1.17			2022-12-12	326	10
control group	male			2022-01-20	43		2.27027	1507.69	881.004	66.673	63.5512	0.32			2022-12-12	326	10
control group	male			2022-01-20	53		61.3117	884.724	1955.36	60.6187	60.5139	1.69			2022-12-12	326	10
control group	female			2022-01-20	51		4.18527	1575.35	711.608	57.6462	54.9816	2.16			2022-12-12	326	10
control group	male			2022-01-21	38		4.42654	1669.63	1022.94	60.2955	70.8282	0.5			2022-12-12	325	10
control group	male			2022-01-21	46		2.58996	1075.2	759.953	52.4782	58.3045	3.11			2022-12-12	325	10
control group	male			2022-01-21	39		4.51924	1537.53	789.898	68.2574	65.849	0.88			2022-12-12	325	10
control group	female			2022-01-19	56		4.13744	1389.65	721.095	67.5927	63.3952	2.75			2022-12-12	327	10
control group	female			2022-01-19	51		3.34885	756.376	741.187	67.3552	61.5226	3.01			2022-12-12	327	10
control group	female			2022-01-19	81		3.98582	1219.52	597.913	55.0523	70.1256	0.74			2022-12-12	327	10
control group	female			2022-01-21	63		5.69404	1537.52	702.724	60.729	72.4773	0.82			2022-12-12	325	10
control group	male			2022-01-21	95		4.15556	1306.01	557.512	56.8312	50.5686	0.45			2022-12-12	325	10
control group	female			2022-01-21	66		4.27326	1041.76	681.16	58.0674	62.8119	1.67			2022-12-12	325	10
control group	female			2022-01-21	81		3.81057	1046.31	732.309	79.8874	77.1763	1.29			2022-12-12	325	10
control group	male			2022-01-23	90		3.91604	1502.96	1270.46	52.96	82.4944	2.34			2022-12-12	323	10
control group	female			2022-01-26	96		4.27323	1344.77	816.192	59.6183	71.5521	3.56			2022-12-12	320	10
control group	female			2022-01-26	79		4.8192	1083.35	728.926	70.7235	71.5957	1.23			2022-12-12	320	10
control group	male			2022-01-26	61		6.05013	1259.95	618.526	70.755	69.9888	1.54			2022-12-12	320	10
control group	female			2022-01-26	75		3.24707	1466.73	734.115	62.8328	70.7593	0.23			2022-12-12	320	10
control group	female			2022-01-26	96		4.4184	1266.9	962.277	68.5388	80.5612	1.67			2022-12-12	320	10
control group	male			2022-01-26	89		3.21032	1453.79	868.785	397.789	60.237	1.12			2022-12-12	320	10
control group	male			2022-01-26	63		5.0018	954.562	626.029	54.9822	58.8117	1.05			2022-12-12	320	10
control group	female			2022-01-31	94		3.67873	1006.86	900.066	71.6508	71.8629	2.56			2022-12-12	315	10
control group	male			2022-01-31	87		5.8349	1131.05	761.323	66.0823	64.3091	0.26			2022-12-12	315	10
control group	female			2022-01-31	80		4.55448	1080.35	844.03	78.8294	77.2397	3.4			2022-12-12	315	10
control group	female			2022-02-05	69		3.2005	1227.09	858.312	59.1512	71.7043	2.6			2022-12-12	310	10
control group	male			2022-02-05	90		2.62	1348.95	755.35	86.74	59.42	3.15			2022-12-12	310	10
control group	female			2022-02-14	119		6.63323	907.615	951.085	70.2287	57.9372	4.3			2022-12-12	301	9
control group	female			2022-02-14	107		6.23843	1142.4	814.971	81.0892	49.3361	0.34			2022-12-12	301	9
control group	male			2022-02-14	131		3.52793	1413.96	628.504	52.7008	57.2707	0.37			2022-12-12	301	9
control group	female			2022-02-14	125		3.69157	1221.39	785.728	51.1314	58.9484	2.42			2022-12-12	301	9
control group	female			2021-02-07	106		6.22459	1070.17	640.849	68.122	58.5392	1.19			2022-12-12	673	22
control group	male			2021-02-07	112		8.58534	948.125	1047.59	63.7162	65.8031	1.28			2022-12-12	673	22
control group	male			2022-02-10	119		5.48296	1307.33	774.51	57.666	82.32	2.34			2022-12-12	305	10
control group	female			2022-02-10	132		3.48855	1121.81	751.054	57.6448	81.9858	0.2			2022-12-12	305	10
control group	female			2022-02-11	124		3.74822	914.423	844.266	53.8858	57.1511	0.43			2022-12-12	304	10
control group	male			2022-02-11	113		3.4162	989.21	818.429	74.897	54.4905	1.75			2022-12-12	304	10
control group	female			2022-02-11	103		5.51061	912.883	726.41	68.9904	72.0966	1.57			2022-12-12	304	10
control group	female			2021-02-17	111		4.83274	987.251	840.254	59.8496	57.4704	0.34			2022-12-12	663	21
control group	male			2021-02-17	100		3.34	1436.11	1283.11	83.67	88.85	0.25			2022-12-12	663	21
control group	male			2021-02-23	102		2.31	1033.44	1129.73	64.78	72.46	0.67			2022-12-12	657	21
control group	female			2021-02-23	145		5.35303	882.442	607.449	51.7129	56.6684	0.83			2022-12-12	657	21
control group	male			2021-02-23	157		3.54191	1139.65	938.572	54.8332	63.1493	0.34			2022-12-12	657	21
control group	male			2021-02-17	156		5.69082	1017.11	710.306	59.5429	69.253	0.47			2022-12-12	663	21
control group	male			2021-02-17	155		3.95193	1030.67	896.48	52.3455	49.0174	1.6			2022-12-12	663	21
control group	female			2021-02-17	149		4.31891	889.73	738.555	48.1855	47.5092	1.62			2022-12-12	663	21
control group	male			2021-02-17	168		6.75096	961.108	704.756	55.3775	47.1589	2.85			2022-12-12	663	21
control group	male			2021-02-17	137		3.72418	1099.12	909.858	66.0478	59.5375	3.12			2022-12-12	663	21
control group	male			2021-02-17	148		5.19259	1017.52	672.726	59.1231	49.2298	1.98			2022-12-12	663	21
control group	male			2021-02-17	162		5.96605	1280.71	802.957	60.3582	58.4661	1.57			2022-12-12	663	21
control group	male			2021-02-17	160		6.55017	817.499	746.432	50.5769	46.0609	2.34			2022-12-12	663	21
control group	male			2021-03-05	149		4.00907	934.024	856.765	70.2524	57.5939	3.92			2022-12-12	647	21
control group	female			2021-03-05	162		3.74202	902.658	674.197	76.897	51.4161	1.39			2022-12-12	647	21
control group	male			2021-03-05	162		4.08413	757.674	585.167	55.6965	50.7444	0.84			2022-12-12	647	21
control group	male			2021-03-05	142		3.75918	1150.76	1288.18	55.9096	70.9217	0.95			2022-12-12	647	21
control group	female			2021-03-05	152		3.84482	1048.44	832.977	67.2362	59.4511	0.32			2022-12-12	647	21
control group	male			2021-01-21	166		3.96359	1153.17	835.8	63.2082	75.8635	0.84			2022-12-12	690	22
control group	male			2021-01-21	154		3.94409	1022.32	865.153	75.7745	62.0616	1.23			2022-12-12	690	22
control group	male			2021-01-21	149		3.32956	1239.23	669.103	54.7674	78.4277	1.65			2022-12-12	690	22
control group	male			2021-01-21	166		4.74485	789.438	933.282	62.9535	52.4973	1.36			2022-12-12	690	22
control group	male			2021-01-25	134		2.247	1035.41	1077.04	66.83	64.39	2.43			2022-12-12	686	22
control group	male			2021-01-25	149		2.39	1188.71	928.29	56.95	61.14	4.11			2022-12-12	686	22
control group	male			2021-01-25	160		2.72	1141.81	904.84	55.33	60.04	0.23			2022-12-12	686	22
control group	male			2021-01-25	175		2.96935	829.156	797.324	44.7272	49.7522	0.98			2022-12-12	686	22
control group	female			2021-01-25	205		4.83999	725.191	854.93	63.6924	44.8906	1.76			2022-12-12	686	22
control group	female			2022-01-19	198		4.62423	1099.64	760.522	78.7569	57.5948	1.64			2022-12-12	327	10
control group	female			2022-01-19	173		4.30892	731.27	717.215	58.3046	45.6616	0.74			2022-12-12	327	10
control group	female			2022-01-19	189		5.72087	1455.71	585.231	66.154	74.4619	0.82			2022-12-12	327	10
control group	male			2022-01-19	199		3.60332	853.088	704.944	64.1215	67.9223	2.64			2022-12-12	327	10
control group	male			2022-01-19	177		3.65721	921.401	794.423	57.9178	54.2742	1.03			2022-12-12	327	10
control group	male			2022-01-13	170		3.64627	712.279	862.252	50.6932	47.8344	1.5			2022-12-12	333	10
control group	male			2022-01-13	197		4.6008	696.388	753.733	68.5592	60.0282	0.43			2022-12-12	333	10
control group	female			2022-01-13	199		3.69251	1330.52	702.614	60.1911	79.6843	2.34			2022-12-12	333	10
control group	male			2022-01-13	185		3.78452	1011.36	780.854	78.5323	48.5449	2.65			2022-12-12	333	10
control group	male			2022-01-13	189		4.10774	1091.53	661.235	57.6968	64.4445	0.94			2022-12-12	333	10
control group	female			2022-01-13	216		4.5998	819.371	884.312	65.8747	69.9455	0.64			2022-12-12	333	10
control group	female			2022-01-13	198		3.9403	1107.69	681.041	68.3787	59.1712	0.92			2022-12-12	333	10
control group	female			2022-01-24	185		3.41601	1013.98	689.484	72.6193	66.3833	2.98			2022-12-12	322	10
control group	male			2022-01-24	173		4.34114	1218.93	605.259	41.2131	51.4767	3.12			2022-12-12	322	10
control group	female			2022-01-26	187		2.55819	874.207	655.693	52.3587	46.0425	1.35			2022-12-12	320	10
control group	female			2022-01-30	177		3.45987	1004.54	687.987	59.1404	74.7734	2.18			2022-12-12	316	10
control group	female			2022-02-01	183		5.00998	760.984	712.503	66.839	61.8453	0.53			2022-12-12	314	10
control group	male			2022-01-07	190		3.62	1258	1146.61	82.58	64.48	0.65			2022-12-12	339	11
control group	male			2022-02-01	201		3.08	764.32	710.18	61.34	48.95	1.23			2022-12-12	314	10
control group	male			2022-02-08	193		3.07	930.42	951.19	71.553	55.97	2.09			2022-12-12	307	10
